# Supplementary material for: Interspecific Comparison of Orthologous Short Interspersed Elements Loci Using Whole-Genome Data
Source: Genes (Basel). 2023 Nov 17;14(11):2089. doi: 10.3390/genes14112089 (PMC10670947; doi:10.3390/genes14112089)
Supplement: Supplementary file 1 [file genes-14-02089-s001.zip]

Archive with 4 entries (4 files):
- Supplemental File 1.txt
- Supplemental File 2.zip
- Supplemental File 3.pdf
- Supplemental File 4.pdf
