# Supplementary material for: Interspecific Comparison of Orthologous Short Interspersed Elements Loci Using Whole-Genome Data
Source: Genes (Basel). 2023 Nov 17;14(11):2089. doi: 10.3390/genes14112089 (PMC10670947; doi:10.3390/genes14112089)
Supplement: Supplementary file 1 [file genes-14-02089-s001.zip › Supplemental File 1.txt]

>squam1 ......
-------------------------------gggaccca---------ggtggcgct---
--gtgggtt-----------------aaaccacagagc--ct----agggcttgccgatc
agaaggtcggcggttcgaatccctgcgac-ggggtgagctcccgttgctcggtccctgct
cctgccaacctagcagttcgaaa-gcacgtc--aaagtgcaa------gtagataaa---
---taggta----ccgctcc-ggc-ggg-aag-----gta-aacggcgtttccgt-gcgc
-----------------tgctctgg-tt--------------cgccag-aagcggcttag
tcatgctggcca-catgaccnggaa--gctgt----------------acgccggctccc
tcggccaataaagcgagatgagcgccgcaaccccagagtcgg-cacgactggac-ctaat
ggtcaggg--gtccctttacctttacctttt-----------------------------
-------------------------------
>dva10:18871675-18872133(+) .
aatcccatgactgggac--ccaggtggtgctgggaccca---------ggtggcgct---
--gtgggtt-----------------aaaccacagagc--ct----agggcttgccgatc
agaaggtcggcggttcgaatccccgcgac-ggggtgagctcccgttgctcggtccctgct
cctgccaacctagcagttcgaaa-gcacgtc--aaagtgcaa------gtagataaa---
---taggca----ccgctcc-agc-agg-aag-----gta-aacggcgtttctgt-gtgc
-----------------tgctctgg-tt--------------cgccag-aagcggcttag
tcatgctggcca-catgacccggaa--gctgt----------------acgccagctccc
tcggccaataaagcgagatgagcgccgcaaccccagagtcggtcacgactggac-ctaat
ggtcaggg--gtccctttacctttacctttttaatcccatgactgtagacac----gggg
aatgaatctccaacacatatggcaa------
>dva210:248818-249275(-) ......
ttttttaatgtgtgcta--ctccaaaccagagggaccca---------ggtggcgct---
--gtgggtt-----------------aaaccacagagc--ct----agggcttgctgatc
agaaggtcagcggtttgaatccccacgac-ggggtgagctcccgttgctcggtccctgct
cctgcccacctagcatttcgaaa-gcacgtc--aaagtgcaa------gtagataaa---
---taggta----ccactcc-ggc-ggg-aaa-----gta-aacggcgtttccgt-gcgc
-----------------tgcgctgg-tt--------------cgccag-aagcggcttag
tcatgctggcca-catgacccggaa--gctgt----------------atgccggctccc
tcggccaataaagcgagatgagcgccgcaaccccagagtcggacacgactggac-ctaat
ggtcaggg--gtccctttacctttacctttactccaaaccaggcaaggatct----gatg
tcacttgcattaaagactgctgct-------
>dva30428:34072-34528(+) ......
ttattattactatttat--tacttgtaccccgggaccca---------ggtggcgct---
--gtgggtt-----------------aaaccacagagc--ct----agggcttgctgatc
agaaggtcggcggttcgaatccctgtgac-ggggtgagctcccgttgctcggtctctgct
cctgcccacctagcagttcgaaa-gcacgtc--aaagtgcaa------gtagataaa---
---taggta----cggctcc-ggc-ggg-aag-----gta-aacggcgtttccgt-gcgc
-----------------tgctctgg-tt--------------cgccag-aagcagctttg
tcgtgctggcca-catgacccggaa--gctgt----------------acgccggctccc
tcggccaatagagcgagatgagcaccgcaactccagagtcggtcacgactggac-ctaat
ggtcaggg--gtccctttacctttaccttacttgtaccccacccatctgagt----gggt
tgccccaggcactcctattttta--------
>dva1:1088871-1089327(-) ....
tgtattccatgcaggta--ccacataaacatgggacgcg---------ggtggcgct---
--gtgggtt-----------------aaaccacagagc--ct----agggcttgccgatc
agaaggtcggcggttcgaatccccgcgac-ggggagagctcccgttgcttggtccctgct
cctgccaacctagcagttcgaaa-gcacatc--aaagtgcaa------gtagataaa---
---taggta----ccgctcc-ggc-ggg-aag-----gta-aacggcgtttccgt-gcgc
-----------------tgctctgg-tt--------------cgccag-aagcggcttaa
tcatactggcca-catgacctggaa--gctgt----------------acgccggctccc
tcggccaataatgcgagttgagcgccgcaaccccagagtcggtcacgactggac-ctaat
ggtcagga--gtccctttacctttaccttaccacataaacatgggcaatgtc----ctga
gaaggggacggcagaggatgaga--------
>dva25631:795768-796226(+) ......
tcaataggtaaggtgta--tctggtaccttagggaccca---------ggtggcgct---
--gtgggtt-----------------aaaccacagagc--ct----agggcttgctgatc
agaaggtcggcggttcgaatccctgcgac-gaggtgagctcccgttgctcggtcccagct
cctgcccacctagcagtttgaaa-gcacatc--aaagttcaa------gtagataaa---
---taggta----ccgctcc-ggc-ggg-aag-----gta-aacggtgtttccgt-gcgc
-----------------tgctctgg-tt--------------cgccag-aagcggcttag
tcatgctggcca-catgacccggaa--gctgt----------------atgccagttccc
tcggccaataaagcgagatgagccccgcaaccccagagtcggtcacgactggac-ctaat
ggtcaggg--gtccctttacctttaccttatctggtacctttattatacagc----ttct
ggtgagtgctgaaatgcacctcttg------
>dva12:1195236-1195687(+) .
gaattaaaatataccta--tatattatacctgggaccca---------ggtggcgct---
--gtgggtt-----------------aaaccacagagc--ct----agggcttgccgatc
agaaggtcggcggttcaaatccctgcgac-ggggtgagctcccgttgctcggtccctgct
cctgcccacctagcagttcgaaa-gcacgtc--aaagtgcaa------gtagataaa---
---taggaa----ccgctcc-ggc-ggg-aag-----gta-aatggcgtttctgt-gcgc
-----------------tgctctgg-tt--------------caccag-aagcggctttg
tcatgctggcca-catgacccggaa--gctgt----------------acgccggctccc
tcggccaataaagcgagatgagcgccgcaaccccagagttggacacgactggac-ctaat
ggtcaggg--gtccctttacctttttatatattatacctataggatataaaata--tagg
tagtaaaaatagaatg---------------
>dva15108:1477-1934(+) ......
catttaggctaatctac--tttatttacctagggactca---------ggtggcgct---
--gtgggtt-----------------aaaccacagagc--ct----agggcttgccgatc
agaaggtcggcggttcgaatccctgcaac-ggggtgagctcccgttgctcggtccctgtt
cctgccaacctagcagttcgaaa-gcacatc--aaagtgcaa------gtagataaa---
---taggaa----ccgctct-ggc-ggg-aag-----gta-aacggcgtttccgt-gcgc
-----------------tgctctgg-tt--------------cgccag-aagcggctttg
tcatgctggcca-catgacctggaa--gctgt----------------atgcctgctccc
tcagccaataatgcgagatgagcgccgcacccccagagttggacacgactggac-ctaat
ggtcaggg--gtccctttacctttacctttactttatttacatataaacaca----catg
gggcacttcatcatggctccctct-------
>dva144:2469742-2470198(-) ......
aatttgtcgatacttac--tttaaaaattaggggaccca---------ggtggcgct---
--gtgggtt-----------------aaaccacagagc--ct----agggcttgctgatc
agaaggtcggcggttcgaatccctgcgac-ggggtgagctcccgttgctcggtcccagct
cctgccaacctagcagttcgaaa-gcacgtc--aaagtgcaa------gtagataaa---
---taggta----ccgctgc-agg-ggg-aag-----gta-aacggcgtttccgt-gcgc
-----------------ttctctgg-tt--------------cgccag-aagcggcttag
tcatgctggcca-catgacccggaa--gctgt----------------acgccggcttcc
tcggccagtaatgcgagatgagcgctgcagccccagagtcggacacgactggac-ctaat
ggtcagag--gtccctttacctttactttaaaaattagaatataaatgtgta----aata
aacgaatagctatatacatacag--------
>dva10:17490515-17490973(+) .
taattacacaaccctaa--aaggtgattttggggaccca---------ggtggcgct---
--gtgggtt-----------------aaaccacagagc--ct----agggcttgccgatc
agaaggttggcggttcgaatcctcgcgac-agggtgagttcccgttgcttggtccctgct
cctgccaacctagcagttcgaaa-gcatgcc--aaagtgtaa------gtagataaa---
---taagta----ccactcc-ggc-agg-aag-----gta-aatggtgtttccgt-gcgc
-----------------tgctctgg-tt--------------cgccag-aagtggcttag
tcatgctggcca-catgacccggaa--gctgt----------------acgccggctccc
tcggccaataatgcgagatgagcgccgcaaccccagagtcagtcacgactggac-ctaat
ggtcaggg--gtccctttacttttaccttttactcccagcaaagagagagga----aaag
gtgaagggatatttcttcgtttaac------
>dva321:429980-430434(+) ......
ggtatatttctggtacg--gtaaggcttggcaggaccca---------ggtggcgct---
--gtgggtt-----------------aaaccacagagc--ct----agggcttgctgatc
agaaggtcggcggttcgaatccctgtgat-ggggtgagctcccgttgcttggtcccagct
cctgcccacctagcagttcgaaa-gcacgtc--aaagtgcaa------gtagataaa---
---taggaa----ccgctct-ggc-ggg-aag-----gta-aacggcgtttccgt-gcgc
-----------------tgctctgg-tt--------------cgccag-aagcggcttag
tcatgctgccca-catgacccggaa--gctgt----------------acgccggctccc
tcgaccaataatgcgagatgagcgccgcaaccccagagtcggacacgactgggc-ctaat
ggtcaggg--gtccctttacctttacctaaggcttggcaggcttagtgcagg----agat
caggaccctggagagctcccta---------
>dva69:3239909-3240367(+) ......
gatttaatacaaatcta--ttccatacatgagggaccca---------ggtggcact---
--gtgggtt-----------------aaaccacagagc--ct----agggcttgctgatc
agaaggttggcggttcgaatccctgcaac-ggggtgagctcccgttgctcggtcccagct
cctgcccacgtagcagttcaaaa-gcacatc--aaagtgcaa------gtagataaa---
---taggaa----ccgctct-ggc-gag-aag-----gta-aacggtgtttccgt-gcgc
-----------------tgctctgg-tt--------------tgccag-aagcggcttag
tcatgctggcca-catgacccggaa--gctgt----------------acgccggctccc
tcggccaatgatgcgagatgagcgccgcaaccccagagtcggacatgactggac-ctaat
ggtcaggg--gtccctttacctttacctattccataaataaaatatacaatt----taaa
atacaaccttaaaatgtaacttaaa------
>dva25581:133170-133626(+) ......
cttatttatctaccatt--acctatgaatcttggaccca---------ggtggcgct---
--gtgggtt-----------------aaaccactgagc--ct----agggcttgctgatc
agaaggtcggcggttcgaatccctgcgac-ggggtgagctcccgttgctcggtcccagct
cctgcccacctagcagttcgaaa-gcacgtc--aaagtgcaa------gtagataat---
---taggaa----ccgctct-ggc-ggg-aag-----gta-aacggcgtttccgt-gtgc
-----------------tgctctgg-tt--------------cgccag-aagcggcttag
tcatggtggcca-catgacccggaa--gctgt----------------acgccggctccc
tcggcctatagagcgagatgagcgccacaaccccagagtcggacacgactggac-ctaat
ggtcaggg--gtccctttaccttcacctatgaatcttatagatgggcatttt----ccag
agcccgttttgaggtactacctac-------
>dva556:39630-40083(-) ......
gtaattatctgcatgct--acatagaatttagggaccca---------ggtggcgct---
--gtgggtt-----------------aaaccacagagc--ct----agggcttgctgatc
agaaggtcggcggttcgaatccctgcgac-ggggtgagctcctgttggtcggtccctgct
cctgccaacctagcagttcgaaa-gcacgtc--aaagtgcaa------gtagataaa---
---taggta----ccggtcc-agc-ggg-aag-----gta-aacggcgtttccgt-gcgc
-----------------tgctctgg-tt--------------cgccag-aagcggcttag
tcatgctggcca-catgacccggaa--gctgt----------------acgccggct--c
tcggccaataatgcgagatgagcgccgcaaccccagagtcggacacgactggac-ctaat
ggtcaggg--gtccctttacctttacatagaattttgccctgtattttggag----atgg
cgtttccaaatgcttcccccat---------
>dva1:23783846-23784302(+) .
caaattgcagtgaatta--ccacttaaagcagggaccca---------ggtggcgct---
--gtgggtt-----------------aaaccacagagc--ct----agggcttgccgatc
agaaggtcggcggtttgaatccctgcgac-ggggtgcgctcccgttgctcggtccctgct
cctgcccacctagcagttcgaaa-gcacgtc--aaagtgcaa------gtagataaa---
---taggta----ccgctct-ggc-ggg-aag-----gta-aacggcgtttccgt-gcgc
-----------------tgctctgg-tt--------------cgccat-aagtggcttag
tcatgctggcca-catgacccggaa--gctgt----------------acgccggct--c
tcggccaataaagtgagatgagcgccgcaaccccagagttggacacgactggac-ctaat
ggtcaggg--gtccctttacctttaccttttaccatttaaagcaggcatccc----caaa
cttcggccctccagatgttttggac------
>dva25:16451102-16451555(-) ......
tttagcagcaagctaaa--taccggtatttagggaccca---------ggtggcgct---
--gtgggtt-----------------aaaccacagagc--ct----agggcttgctgatg
agaaggtcggcggttcgaatccctgcgac-ggggtgagctcccgttgctcggtcccagct
cctgcccacctagcagttcgaaa-gcacggc--aaagtgcaa------gtagataaa---
---taggaa----ccgctct-ggc-ggg-aag-----gta-aacggcgtttccgt-gcgc
-----------------tgctctgg-tt--------------cgccag-aagcggctttg
tcatgctggcca-catgacccggaa--gctgt----------------acgccggct--c
tcggccaataaagcgagatgagcgccgcaaccccagagtcggacacgactggac-ctaat
ggtcaggg--gtccctttacctttacctaaataacggtaagccttttgctta----aaca
attaacagccctctcaccacta---------
>dva11:18423007-18423462(-) .
gaaaatagggacatcct--aaggaaaagtgagggaccca---------ggtggcgct---
--gtgggtt-----------------aaaccacagagc--ct----agggcttgccgatc
agaaggtcggcggttcgaatccctgcgac-ggggtgagctcccgttgctcggtccctgct
cctgccaacctagcagttcgaaa-gcacgcc--aaagtgcaa------gtagataaa---
---taggaa----ccgctct-ggt-ggg-aag-----gta-aacggcgtttccgt-gtgc
-----------------tgctctgg-tt--------------cgccag-aagtggcttag
tcatgctggcca-catgacctggaa--gctgt----------------aagccggct--c
tcggccaataaagcgagatgagcgctgcaaccccagagtcggacatgactggac-ctaat
ggtcaggg--gtccctttacctttacctttacctaaggaaaagtgggacatt----ccag
gatcaaatcagaaactgggatggc-------
>dva221:277777-278226(-) ......
actttagtggaaagtat--acataaaagcaggggaccca---------ggtggcgct---
--gtgggtt-----------------aaaccacagagc--ct----agggcttgctgatc
agaaggtcgacggttcgaatccctgcgac-ggggtgagctcccgttgctcggtcccagct
cctgcccacctagcagttcgaaa-gcacgtc--aaagtgcaa------gtagataaa---
---taggta----ccgctct-ggc-ggg-aag-----gta-aacggtgtttccgt-gcgc
-----------------tgctctgg-tt--------------cgccag-aagcggctttg
tcatgctggcca-catgacctggaa--gctgt----------------acgccggct--c
tcggccaataaagcaagatgagcgccgcaaccccagagtcggacacgactggac-ctaat
ggtcaggg--gttcctttacctttttatacagtggtgcctcgcaagacgaaa----ttaa
tccgttctgcgggttttg-------------
>dva40:5702608-5703063(-) ......
aatatagctctcgccta--taaatatgtgaagggaccca---------ggtggcgct---
--gtgggtt-----------------aaaccacagagc--ct----agggcttgctgatc
agaaggtcggcggttcgaatccctgcgac-ggagtgagctcccgttgcttggtcccagct
cctgcccacctagcagtttgaaa-gcacgtc--aaagtgcaa------gtagataaa---
---taggta----ccgctcc-ggc-ggg-aag-----gta-aacggcgtttccgt-gcgc
-----------------tgctctgg-tt--------------caccgg-aagcgggtttg
tcatgctggcca-catgacctggaa--gctgt----------------acgctggct--c
tcggccaataaagcgagatgagcgccgcaaccccagagtcggacacgactggac-ctaat
ggtcaggg--gtccctttacctttacctttataaatatgtggatgacccgct----ccac
agcaaagagagggaggaaagccac-------
>dva113:661722-662176(-) ......
gatttggtcaggtgtaa--agggatgatgaggggaccca---------ggtggcgct---
--gtgggtt-----------------aaaccacagagc--ct----agggcttgccgatc
agaaggtcggcggttcgaatccctgcgac-ggggtgagctcctgttgcttggtccctgct
cctgcccacctagcagtttgaaa-gcatgtc--aaagtgcaa------gtagataaa---
---taggaa----ccgctcc-agc-agg-aag-----gta-aacggcgtttccgt-gcgc
-----------------tgctctgg-tt--------------cgccag-aagctgctttg
tcatgctggcca-catgacccggaa--gctgt----------------acgccggct--c
tcggccaataaagcgagatgagcgccgcaaccccagagtcggacacgactggac-ctaat
ggtcaggg--atccctttacctttaccttaaagggatgagggcttaggcagg----tgtg
gggaaagagggttggcatgggat--------
>dva25818:7714288-7714743(-) ......
cctgtattgcgttctat--taccatgagagagggaccca---------ggtggcgct---
--gtgggtt-----------------aaaccacagagc--ct----aggacttgccgatc
agaaggtcggtggttcaaatccctgcgac-agggtgagctcccgttgctcggtcccagct
cctgcgcacctagcagttcgaaa-gcacgtc--aaagtgcaa------gtagataaa---
---taggta----ccgctcc-ggc-ggg-aag-----gta-aacggcgtttccgt-gtgc
-----------------tgctctgg-tt--------------cgccag-aagcggctttg
tcatgctggcca-catgacctggaa--gctgt----------------acgccggct--c
tcggccaataaagcgagatgagcaccgcaaccccagactcggacacgactggac-ctaat
ggtcaggg--gtccctttacctttacctttaccatgagagaacaccaaacac----cctg
taacaggatgcgaactttcttctg-------
>dva25760:14293-14749(-) ......
agatattgctgcaatct--attttaattgtagggaccca---------ggtggtgct---
--gtgggtt-----------------aaaccacagaac--ct----agggcttgctgatc
agaaggtcggcggttcgaatccctgcgac-ggggtgagctcccgttgctcggtcccagct
cctgcccacctagcagttcgaaa-gcacgtc--aaagtgcaa------gtagataaa---
---taggaa----ccgctcc-ggc-ggg-aag-----gta-aacggcgtttccat-gtgc
-----------------tgctctgg-tt--------------cgccag-aagcggcttag
tcatgctggcca-catgacccggaa--gctgt----------------atgccggct--c
tcggccaataaagcaagatgagcgccgcaaccccagagtcggacacgactggac-ctaat
ggtcaggg--gtccctttacctttttattttaattatatattttatctttat----gaat
gctgtcacttttgtgttatgcgagc------
>dva20:11310420-11310875(+) ......
aggctgatgcttcctac--ccttcgccgcaagggaccca---------ggtggcgct---
--gtgggct-----------------aaaccacagagc--ct----agggcttgctgatc
agaaggtcggcggttcgaatccctgcgac-ggggtgagctcccgttgctcggtcccagct
cctgcccacctagcagtttgaaa-gcacgtc--aaagtgaaa------gtagataaa---
---taggaa----ccgctct-ggc-agg-aag-----gta-aacggcgtttccgt-gtgc
-----------------tgctctgg-tt--------------cgccag-aagcggcttag
tcatgctggcca-catgacccggaa--gctgt----------------acgccggct--c
tcggtccataaagcgagatgagcgccgcaaccccagagtcggacacgactggac-ctaat
ggtcaggg--gtccccttacctttacctttcctacccttcccagtggccata----gccc
tctaaggagacaaagttggatggg-------
>dva1:5821368-5821823(-) .
tgtagttgtaggcaagt--actagagcacaagggaccca---------ggtggcgct---
--gtgggtt-----------------aaaccacagagc--ct----agggcttgccgatc
agaaggttggcagttcgaatccctgcgac-ggggtgagctcccgttgctcggtccctgct
cctgcccacctagcagttcgaaa-gcatgcc--aaagtgcaa------gtagataaa---
---taggta----ccgctcc-ggt-ggg-aag-----gta-aacggagtttccat-gcgc
-----------------tgctctgg-tt--------------cgccag-aagcggcttag
tcatgctggcca-catgacccggaa--gctgt----------------acaccggct--c
tcagccaataaagcgagatgagcgccgcaaccccagagtcggacacgactggac-caaat
ggtcaggg--gtccctttacctttacctttactagagcacagttgtactcat----ttgc
atggaaggtagacttaggcatgcc-------
>dva1:13276069-13276524(-) .
gttaaccagattctaag--attgtggaataagggaccca---------ggtggcgct---
--gtgggtt-----------------aaaccacagagc--ct----agggcttgccgatc
agaaggtcggcggtttgaatccctgcgac-ggggtgagctcccgttgctcggtccctgct
cctgccaacttagcagtttgaaa-gcacgtc--aaagtgcaa------gtagataaa---
---tagcaa----ccgctct-ggc-ggg-aag-----gta-aacggcgtttccgt-gtgc
-----------------tgctctgg-tt--------------tgccag-aagcggctttg
tcatgctggtca-catgacctggaa--gctgt----------------acgccggct--c
tcggccaataaagtgagatgagcaccgcaaccccagagtcggacacgactggac-ctaat
ggtcaggg--gtccctttacctttacctttaagtttgtggagaggaagagaa----agga
gaatgttagccgctttgagactcc-------
>dva320:41362-41816(+) ......
atgtataaatacagcgg--taccttggtttgaggaccca---------ggtggcgct---
--gtgggtt-----------------aaaccacagagc--ct----agggcttgccgatc
agaaggtcagcggttcgaatccccgcgac-ggggtgagctcctgttgctcagtccctgct
cctgcccacctagcagttcgaaa-gcacgtc--aaagtgcaa------gtagataaa---
---taggaa----ccgctct-ggc-ggg-aag-----gta-aacagcgtttccgt-gcgc
-----------------tgttctgg-tt--------------cgccag-aagcggctttg
tcatgctggcca-catgacctggaa--gctgt----------------acgccggct--c
tcggccaataaagcaagatgagcgccacaaccccagagtcgtccacgactggac-ctaat
ggtcaggg--gtccctttacctttacctttaagtggtcatcctgcctccaga----acct
tccaggtgagaacaggggtagaat-------
>dva29791:1324-1779(-) ......
agtattgcaattctcta--tgatcaagaccagggaccca---------ggtggcgct---
--gtgggtt-----------------aaaccacagagc--ct----agggcttgctgatc
agaaggtcggcggttcgaatccctgtgac-ggggtgagctcctgttgctcagtcccagct
cctgcccacctagcagttcgaaa-gcacgtc--aaagtgcaa------gcagataaa---
---taggta----ccgctcc-ggc-agg-aag-----gta-aatggcatttccgt-gcgc
-----------------tgctctgg-tt--------------cgccag-aagcggctttg
tcatgctggcca-catgacctggaa--gctgt----------------acgccggct--c
tcggccaataaagcgagatgagcgccgcaaccccagggtcagacacgactggac-ctaat
gatcatgg--gtccctttaccattacctttatagtcaagacttagctggttt----ctgg
tatgtcttattcttctgctcttat-------
>dva211:935926-936380(+) ......
gattttgcagcaaacta--ttgcttgaccaagggaccca---------ggtggcact---
--gtgggtt-----------------aaaccacagagc--ct----agggcttgctgatc
agaaggtcagcggtttgaatccctgcgac-ggggtgagctctcgttgctcggtcccagct
cctgcccacctagcagtttgaaa-gcacgtc--aaagtgcaa------gtagataaa---
---taggaa----ccgctct-ggc-ggg-aag-----gta-aacggtgtttccgt-gtgc
-----------------tgctctgg-tt--------------caccag-aagcggctttg
tcatgctggcca-catgacccggaa--gctgt----------------acgccggct--c
tcagccaataaagcgagatgagcgccgcaaccccagagtcggacacgactggac-ctaat
ggtcaggg--gtccctttacctattgcttgaccaaactgggagcatgttcgg----acag
gcccacggttctggcaaaaagtt--------
>dva1:8930403-8930858(+) .
agatggtatatatgcat--atatatgcatatgggaccca---------ggtggcgct---
--gtgggtt-----------------aaaccacagagc--ct----agggcttgccgatc
agaaggtcagaggtttgaatccccgtgac-ggggtgagctcccattgctcggtccctgct
cctgcccacctagcagttcgaaa-gcacgtc--aaagtgcaa------gtagataaa---
---taggaa----ccgctcc-agc-ggg-aag-----gta-aacggcgtttccgt-gcgc
-----------------tgctctgg-tt--------------cgccag-aagcggctttg
tcatgctggcca-catgacccggaa--gttgt----------------acgctggct--c
tcggccaataaagcgagatgagcgccgcaaccccagagtcggacacgaatggac-ctaat
ggtcaggg--gtccctttacctttacctatgcgcatatatatatatatatat----atat
gcatggaactttgcatcacaatag-------
>dva71:3524052-3524507(-) ......
tgaattggatcctactc--tatgtgtgcaaagggaccca---------ggtggtgct---
--gtgggtt-----------------aaaccacagagc--ct----agggcttgctgatc
agaaggtcggcggtttgaatccccgcgac-ggggtaagctcccgttgctcggtcccagct
cttgccaacctagcagttcgaaa-gcacatc--aaagtgcaa------gtagataaa---
---taggaa----ccgctct-ggc-gga-aag-----gta-aacggcatttccgt-gcgc
-----------------tgctctgg-tt--------------cgccag-aagcggctttg
tcatgctggcca-catgacctggaa--gctgt----------------acgccggct--c
tcggccaataaagcgagatgagcgccgcaaccccagaatcgaacatgactggac-ctaat
ggtcaggg--gtccctttaccttttactatgtgtgcaaatacaaatgcctac----aagt
tctgcacacaataggagcgggaat-------
>dva76:65474-65926(+) ......
atgtatgttatgtatgt--aatggtatgtatgttaccca---------ggtggtgct---
--gtgggtt-----------------aaaccacagagc--ct----agggcttgccgatc
agaaggtcggcagttcgaatccccgtgac-ggggtgagctccaattgcttgatccctgct
cctgcccacctagcagttcgaaa-gcacgtg--aaagtgcaa------gtagataaa---
---taggta----ccgctcc-ggc-ggg-aat-----gta-aacggcgtttccat-gcgc
-----------------tgctctgg-tt--------------cgccag-aagcggcttag
tcatgctggcca-catgacctggaa--gctgt----------------acgccggct--c
tcggccaataaagcgagatgagcgccgcaaccccagaatcagacacgactggac-ctaat
ggtcaggg--gtccctttacctttacctttatgttaatgacaagagtccaac----aatg
gggcagagcaagtcccttgtttgc-------
>dva1:37370301-37370756(-) .
ttcaccccctgtatgac--agatgggaaaaagggaccca---------ggtgtcact---
--gtgggtt-----------------aaaccacagagc--ct----agggcttgccgatc
agaaggtcggcagttcgaatccctgcaac-ggggtgagctcccgttgcccggtccctgct
cctgcccacctagcagttcgaaa-gcacgtc--aaagtgcaa------gtagataaa---
---taggaa----ccgctct-ggc-ggg-aag-----gta-aacggcgtttccgt-gcgc
-----------------tgctctgg-tt--------------cgccag-aagcggctttg
tcatgctggcca-catgacctggaa--gctgt----------------acgccggct--c
ttggccaataaagcgagatgagcgctgcaaccccagagtcatctgcaactggac-ctaat
ggtcaggg--gtccctttacctttacctttacctttatgacagatgggaaca----gtgg
cagaaaccaaagtattgtgctggt-------
>dva322:1093273-1093729(+) ......
tttttaatgatttctat--gcaattttacaagggaccca---------ggtggcgct---
--gtgggtt-----------------aaaccacagagc--ct----agggcttgctgatc
agaaggtaggcagttcgaatccctgcgac-ggggtgagctcccgttgctcggtcccagct
cctgcccacctagcagttcgaaa-gcacgtc--aaagtgcaa------gtaggtcaa---
---taggaa----ccgctct-ggc-ggg-aag-----gta-aacagcgtatccgt-gcgc
-----------------tgctctgg-tt--------------ctccag-aagcggctttg
tcatgctggcca-catgacccggaa--gctgt----------------acgccggct--c
tcggccaataaagcgagatgagcgccacaaccccagagtcgtccgcaactggac-ctaat
ggtcaggg--gtccctttacctttactttttgcaattttacacacattgtac----ttac
caagcaaaactaaattatattaatt------
>dva11:14838882-14839337(+) ......
ggaatttcctgcaccgt--accatcctattagggaccca---------ggtggcgct---
--gtgggtt-----------------aaaccacagagc--ct----agggcttgctgatc
agaaggttggcggtttgaatccctgcgac-ggggtgagctcccattgctcggtccctgct
cctgtccccctagcagttctaaa-gcacatc--aaagtgcat------gtagataaa---
---taggaa----cggctct-gac-ggg-aag-----gta-aacggcgtttccat-gcgc
-----------------tgctttgg-tt--------------cgccag-aagcggctttg
tcatgctggcca-catgacccagaa--gctgt----------------acgccggct--c
tcggccaataaagcgagatgagctctgcaaccccagagtcggacacgactggac-ctaat
ggtcaggg--gtccctttacctttacctttaccatcctatttaagagggcat----ttgt
cccatactctctgttatcaacaat-------
>dva24458:185423-185879(-) ......
acctattagtaacacct--atcgtagtaacagggaccca---------ggtggtgtt---
--gtgggtt-----------------aaaccacagagc--ct----acgacttgctgatc
agaaggttggcggttcaaatccttgcgac-ggggtgagctcccgttgctcggtcccagct
cctgcccacctagcagttcaaaa-gcacatc--aaagtgcaa------gtagataaa---
---taggaa----ccgctct-ggc-ggg-aag-----gta-aacgccgtttccgt-gcgc
-----------------tgctctgg-tt--------------cgccag-aagcggctttg
tcatgctggcca-catgacctggaa--gctgt----------------acgccggct--c
tcggccaataaagcgagatgagcactgcaatcccagagtcggacacgactggac-ctaat
ggtcaggg--gtccctttaccttttacctatcgtagtaacaatgacggtata----taat
tatagtaacaaggagaagctaaatc------
>dva28:7883483-7883935(-) ......
atttagaagtaagtctc--actgatttaaaagggaccca---------ggtggcgct---
--gtgggtt-----------------aaaccacagagc--ct----agggcttgctgatc
acaaggtcagcggttcgaatccctgcgac-ggggtgagctcctgttgctcggtcccagct
tctgcccatctagcagttcgaaa-gcatgtc--aaagtgcaa------gtagataaa---
---taggaa----ccgctct-ggc-ggg-aag-----gta-aatggcgtttccgt-gcgc
-----------------tgctctgg-tt--------------caccag-aagcggctttg
tcatgctggcca-catgacccggaa--gctgt----------------acgccggct--c
tcggccaataaagcgagatgagca-cgcaaccccagagtcggacacgactgaac-ctaat
ggtcaggg--gtccctttacctttacctcactgatttaacagaataaaaaaa----aaat
ccttccagtagcaccttagaga---------
>dva13:1981438-1981884(-) ......
atttattccaaggtacc--tgtatgtgtggtttaaccca---------ggtggcgct---
--gtgcgtt-----------------aaaccacagagc--cc----agggcttgctgatc
agaaggtcggtggttcgaatccctgtgac-agggtgagctcccgttgctcggtcccagct
cctgcccacctagcagttcgaaa-gcacgtc--aaagtgcaa------gtagataaa---
---taggta----ccgctcc-ggc-gga-aag-----gta-aacggcgtttccgt-gctc
-----------------tgctctgg-tt--------------cgccag-aagcagctttg
tcatgctggcca-catgacctggaa--gctgt----------------atgctggct--c
tcagccaataaagcgagatgagcgctgcaaccccagagtcggacacaactggac-ctaat
ggtcaggg--gtccctttacctttttttacctgtatgtgtgtgcataggact----gcgg
cttttaaaatgccacctt-------------
>dva1:30061374-30061827(-) .
aattatactcttccagt--aactgtaaggatgggaccca---------ggtggcgct---
--gtgggtt-----------------aaaccacagagc--ct----agggcttgccgatc
agaaggtcggcagttcaaatccccacgac-ggcgtgacctcccattgcttggtccctgct
cctgccaacctagcagttcgaaa-gcacgtc--aaagtacaa------gtagataaa---
---taggaa----ccgctct-ggt-ggg-aag-----gta-aatggcgtttccgt-gcgc
-----------------tgctctgg-tt--------------cgccag-aagcggcttag
tcatgctggcca-catgacctggaa--gctgt----------------atgccggct--c
tcggccaataaagcgagatgagtgccgcaaccccagagtcggacacgactggac-ctaat
ggtcaggg--gtccctttacctttacctaactgtaaggatggcattttattt----gcat
cttgttttctcatgtgtcagca---------
>dva448:608864-609313(-) ......
attactgtgatacatgt--ccatgcaggtttttggttga---------ggtggcgct---
--gtgggtt-----------------aaaccacagagc--ct----agggcttgctgatc
agaaggtcagcggttcgaatccctgcgac-ggggtgagctcccgttgtttggtcccagct
cctgcccacctagcagttcaaaa-gcacgtc--aaagtgcaa------gtagataaa---
---taggaa----ccgctct-ggc-ggg-aag-----gta-aacagtgttttcgt-gtgc
-----------------tgctctgg-tt--------------cgccag-aagcggctttg
tcatgctggcca-catgacctggaa--gctgt----------------acgccggct--c
tcggccaataaagcgagatgagcgccgcaaccccagagtcggacacgactggac-ctaat
ggtcaggg--gttcctttaccttttactgtttatctatattttgcagttaca----tgct
gaagaagacgtacacgaaacagtgt------
>dva25818:18452648-18453099(+) ......
catctaggcagcagttt--cttttagtttcaggtataaa---------gttggcgct---
--gtgggtt-----------------aaaccacagaac--ct----agggcttgctgatc
agaaggtcggcggttcgaatccctgcgac-ggggtgagctcccgttgcttggtccctgct
cctgcccacctagcagttcgaaa-gcacgtc--aaagtgcaa------gtagataaa---
---taggaa----ccgctct-ggc-ggg-aag-----gta-aacggcgtttccgt-gtgc
-----------------tgctctgg-tt--------------cgccag-aagcggctttg
tcatgctggcca-catgacccagaa--gctgt----------------acgctggct--c
tcagccaataaagcgagatgagcgccgcaaccccagagtcggacatgactggac-ctaat
ggtcaggg--gtccctttacttttttacctttttataaatggacggagggtg----cgat
tcacctgatctcgctctgccctgaatg----
>dva413:1688355-1688810(-) ......
agattttaccatggcct--attggtgaattagggaccca---------ggtggcgct---
--gtgggtt-----------------aaactgcagagc--ct----agggcttgctgatc
agaaggtcggcggttcgaatccctgcgac-ggggtgagctcccattgctcggtcccagca
cctgcccacctagcagttcgaaa-gcacgtc--aaagtgcaa------gtagataaa---
---taggaa----ccgctct-ggc-agg-aag-----gta-aacggcgtttccgt-g-gc
-----------------tgctctgg-tt--------------caccag-aagtggctttg
tcatgctggcca-catgacctagaa--gctgt----------------acgccggct--c
tcggcctatagagcgagatgagcgccgcaaccccagagtcggacacgactggac-ctaat
ggtcaggg--gtccctttacctttaccttttattggtgaattagtgaaactg----cttt
tttaccaatcatttgggtatgcata------
>dva24796:1113-1572(+) ......
ctttatttcccctttgt--atatcttcattcgggaccca---------ggtggcgct---
--gtgggtt-----------------aaaccacagagc--ct----agggcttgccgatc
ggaaggtcggcggttcaaatccctgcgac-ggggtgagctcccgttgctcggtccctgct
cctgccaacctagcagttcgaaa-gcatgtc--aaagtgcaa------gtagataaa---
---taggaa----ccgctcc-ggt-ggg-aag-----gta-aacggtgtttccgt-gcgc
-----------------tgctttgg-tt--------------cgacag-aagcggcttaa
tcctgctggcca-catgacccggaa--gctgt----------------acgccggctccc
tcggccaagaaagcgagatgagcgccgcaaccccagagtcggtcacaactggac-ctaat
ggtcaggg--gtccctttaccttttaccttatatcttcattcacatcttctt----ccct
ggaggggaaggagataccattttgtg-----
>dva47:2198322-2198769(+) ......
cgggacccttcctaatt--tgccccactctagtgagcca---------ggtggcgct---
--gtgggtt-----------------aaaccacagagc--ct----agggcttgctgatc
agaaggtcggcggttcgaatccctgcgac-ggggtgagctcccattgctcggtccctgct
cctgccaacctagcagttcgaaa-gcacgtc--aaagtgcaa------g----taaa---
---taggaa----ccgctct-ggc-ggg-aag-----gta-aatggcgtttccgt-gcgc
-----------------tgctctgg-tt--------------cgccag-aagcggctttg
tcatgctggcca-catgacctggaa--gctgt----------------acgccggcc--c
tcggccaataaagcgagatgagcgccacaaccccagagtcggacacgactggac-cgaat
ggtcaggg--gtccctttacctttactgagccaccctttctcttgaccaact----tccc
cagcactcctcgctccttcc-----------
>dva10630:2795-3251(+) ......
acttattcagctggtga--tgatcatttcccaggaccca---------ggtggcact---
--gtgggtt-----------------aaaccacagagc--ct----agggcttgctgatc
agaaggttggcagtttgaatccctgcgat-ggggtgagctcccgttgctcggtccctgct
cctgccaacctagcagttcgaaa-gcacgtc--aaagtgcaa------gtagataaatac
cggtaggaa----ctgctct-ggt-ggg-aag-----gta-aacggcgtttccat-gcgc
-----------------tgctctgg-tt--------------cgccag-aagcggctttg
tcatgctggcca-catgacccggaa--gctgt----------------acgccggctccc
tcagccaataaagcgagatgagcgccgcaaccccagagtcggacacaactggac-ctaat
ggtcaggg--gtccctttaccttttaatgatcgtttccacttcaaattgatc----actg
tttccctagaaatcttgg-------------
>dva25552:878575-879025(+) ......
ataggggtctcctaaca--acactcctaacaaggaccca---------ggtggcgct---
--gtgggtt-----------------aaaccacaaatc--ct----agggcttgctgatc
agaaggtcggcggttcgaatctctgcgac-ggggtgagctctcgttgctcggtcccagct
cctgcccacctagcagtccgaaa-gcacatc--aaagtgcaa------gtagattac---
---taggaa----ccgctct-ggc-ggg-aag-----gta-aacggcgtttccgt-gcgc
-----------------tgctctgg-tt--------------caccag-aagcggcttag
tcatgctggcca-catgacccggaa--gctgt----------------actccggctccc
tcggccaataaagcgagatgagcgccgcaaccccagagtcggacacgactggac-cgaat
ggtcaggg--gtccctttacctttttaacaacacccagaacccttaacaaac----taca
gttcccaggattcttggc-------------
>dva56:7208040-7208487(-) ......
tgtatgaaacagccctt--tgccaccaattactgctcaa---------ggtggcact---
--gtgggtt-----------------aaaccacagatc--ct----agggcttgctgatc
agaaggtcggcggttcgaatccctgcgat-ggggtgagctcccgttgctcggtcccagct
cctgcccacctagcagtttgaaa-gcacgtc--aaagtgcaa------gtagataaa---
---taggaa----ccgctct-ggc-ggg-aag-----gta-aacggtgtttccgt-gcgc
-----------------tgctctgg-tt--------------cgccag-aagcggcttag
tcatgctggccaccatgacccggaa--gctgt----------------acgccggct--c
tcggcctatagagcgagatgagcgctgcaaccccagagtcggacacgactggac-cgaat
ggtcaggg--gtccctttacctttactgctcaagttctaccttcaactgaaa----acaa
gaatatgcatttttctttaa-----------
>dva128:86450-86900(-) ......
ttttatgaacccctact--tatatgggtcaatggatgtg---------ggtggcact---
--gtgggtt-----------------aaacggcagagc--cc----agggcttgccgatc
agaaggtcagcggttcgaatccccacgac-ggggtgagctaccgttgctcggtccctgct
cctgccaacctagcagttcgaaa-gcacgtt--aaagtgcaa------gtagataaa---
---taggta----ctgctcc-ggc-ggg-aag-----gta-aacggtgtttccgt-gcgc
-----------------tgctctgg-tt--------------cgccag-aagtggcttag
tcatgctggcca-catgacttggaa--gctgt----------------acaccggctccc
tcggccaataaagcgagatgagcgccgcaaccccagagtcgtccgtgactggac-ctaat
ggtcaggg--gtccctttacctttactttttacatatatgggtagaagtgag----ttaa
agtacacatgatggtgaaggtgtca------
>dva25653:3514455-3514912(+) ......
ttcactatactcctttt--agcgcctgctaacggatgca---------ggtggcact---
--gtgggtt-----------------aaaccacagagc--ct----agggcttgccgatc
agaaggtcggcggttcgaatccccgcaac-ggggtgagctcctgttgctcggtccctgct
cctgccaacttagcagttcgaaa-gcacatc--aaagtgcaa------gtagataaa---
---taggta----ccgctcc-agc-ggg-aag-----gta-aacggcttttccgt-gctc
-----------------tgctctgg-tt--------------caccag-aagcggcttag
tcatgctgccca-catgacccggaa--gctgt----------------acgctggctccc
tcggcctatagagcgagatgagcgctgcaaccccagagttgtccgcgactggac-ctaac
ggtcaggg--gtccctttaccctttacctttaaatacattcttgttcagaca----agcc
tacccagaagctttagaagtgctgt------
>dva11:6365598-6366049(-) ......
cttaaatggatttaaaa--ggtgatactgatgggacgcg---------ggtggcgct---
--gtgggtt-----------------aaacaacagagc--ct----atggcttgcagatc
agaaggtcggcggttcaaatccctgcgat-ggggtgagctcccgttgctcggtccctgct
cctgccaacctagcagttcaaaa-gcacatc--aaagtgcaa------gtagataaa---
---taggta----ccgctcc-agt-ggg-aag-----gta-aacggcatttccgt-gcgc
-----------------tgctctgg-tt--------------cgccat-aagcagcttag
tcatgctggcca-catgacccggaa--gctgt----------------acgccggctcct
ttggccaataaagcaagatgagcgctgcaaccccagagtcggtcacgactggac-ctaat
ggtcaggg--gtccctttaccttttagtgatgaaatgcatttttgtttgaca----ggta
aggcacaagacttttaaa-------------
>dva635:6656920-6657375(+) ......
gagtacttttgggtgct--gctattgacaactgggccca---------ggtggcact---
--gtgggtt-----------------aaaccacagagc--ct----agggcttgctgatc
agaaggtcagcggttcgaatccctgcgac-ggggtgagctcctgttgttcggtcccagct
cctgccaacctagcagttcgaaa-gcacatc--aaagtgcaa------gtagataaa---
---taggaa----ctgctcc-ggc-ggg-aag-----gta-aatggcgtttccgt-gcgc
-----------------tgctctgg-tt--------------cgccag-aagcggcttag
tcatgctggcca-catgacccggaa--gctgt----------------acgctggctccc
tcggccagtaaagcaagatgagtgccgcaaccccagagtcggacacgactggac-ctaat
ggtca-gg--gtccctttacctttacctttattgacaactgggcagcctagc----ttgt
gcgcagagctggatcagagccatt-------
>dva13:8857616-8858073(+) .
actttttgattggtcct--aggtattgcccagggaccca---------ggtggcact---
--gtgggtt-----------------aaaccacagagc--ct----agggcttgccgatc
agaaggtcggtggttcgaatccctgcgac-ggggtgagctcccgatgctcggtccctgct
cctgcccacctagcagttcgaaa-gcacgtc--aaagtgcaa------gtagataaa---
---taggaa----ctgctca-agc-ggg-aag-----gta-aacggcgtttccgt-gcgc
-----------------tgctctgg-tt--------------cgccag-aagcggctttg
tcatgctggcca-catgacccggaa--gctgt----------------acgccggct--c
tcggccaataaagtgagatgagcgccacaaccccagagtaggacacgactggac-ctaat
ggtcaggg--gtcccctttacccctttaccctaggtattgcccaactaactg----atgg
acagcaaacatggattctgtgaggtg-----
>dva45:3086230-3086676(+) ......
ctttgtttggggaggtc--taaacactacatgggacaca---------ggtggcgct---
--gtgggtt-----------------aaaccactgagc--ct----agggctggccgatc
ggaaggtcggcggttcaaatccctgcgac-ggggtgagctcccgttgttcggtccctgct
cctcccaacctagcagttcgaaa-gcatgtc--aaagtgcaa------gtagataaa---
---taggta----ctgctcc-ggc-ggg-aag-----gta-aacggcgtttccgt-gcgc
-----------------tgctctgg-tt--------------caccag-aaacggcttag
tcatgctggcca-catgacccggaa--gctgt----------------acgccggctccc
tcggccaataacgcaagatgagcgccgcaaccccagagtcgtccgcgactggac-ttaac
tgtcaggg--gtcccattaaacactacatagaattagcttttcttccccaaa----gaaa
aagactcattttt------------------
>dva318:3054975-3055419(-) ......
-tgaaatgactgataac--atccatgttttagggcatgg---------gtaggcgct---
--gtgggtt-----------------aaaccacagagc--ct----agggcttgctgatc
agaaggtcggaggttcgaatccttgcgac-ggggttagctcccattgcttggtcccagct
cctgccaacctagcagttcaaaa-gcacatc--taagtgcaa------gtagataaa---
---taggta----ctgctcc-ggc-ggg-aag-----gta-aacggcgtttccgt-gcgc
-----------------tgctctgg-tt--------------cgccag-aagcggctttg
tcatgctggcca-catgacctggaa--gctgt----------------acgccggctccc
tcggccaataaagcgagatgagcgccacaaccccagagtcggacacgactggac-ctaat
ggtcaggg--gtccctttacctttacctaggcaaactaaggcccgggggccg----gatc
cggcccaatcaccttctcaatc---------
>dva413:478561-478995(+) ......
---------------------------------ttacta---------gcttgcact---
--gtacaatcattaataggttcctaaatgccacagagc--ct----agggcttgctgatc
agaaggtcggcggttcgaatccctgcgac-ggggtgagctcccgttgctcagtcccagct
cctgccaacctagcagttcgaaa-gcacgtc--aaagtgcaa------gtagataaa---
---taggaa----ccgctct-ggc-ggg-aag-----gta-aacggcgtttccgt-gcgc
-----------------tgctctgg-tt--------------cgccag-aagcggcttag
tcatgctggcca-catgacccggaa--gctgt----------------acgccggct--c
tcagccaataaagcgagatgagtgccgcaaccccagagtcggacatgactggac-ctaat
ggtcaggg--gtccctttacctttacctttaaatgccatgtaaaactgtgta----tgca
gcgggaaagacccacaccctttga-------
>dva13:3592833-3593293(-) .
tccagatagtggaaggt--aactttctgaaagggaccca---------ggtggcgct---
--gtgggtt----------aaaccacagaccacagagc--ct----agggcttgccgatc
agaaggtcggcggttcgaatccctgcgac-ggggtgagctcccgttgctcggtccctgct
cctgccaacctagcagttcgaaa-gcacgtc--aaagtgcaa------gtagataaa---
---taggaa----ccgctcc-agt-ggg-aag-----gta-aactgtgtttccgt-gtgc
-----------------tgctctgg-ta--------------cggcag-aagcggctttg
tcatgctggcca-catgacccggaa--gctgt----------------acgccagct--c
tcggccaataaagcgagatgagcgccgcaaccccagagtcggacacaactggac-ctaat
ggtcaggg--gtccctttacctttacctaactttctgaaaacagggagacat----cggc
atttgggaaggctctctgtgcg---------
>dva144:2275394-2275839(-) ......
ctttatgttgcaataga--gttttagaggtgttctctag---------ggtggcgct---
--gtgggtt-----------------aaaccacagagc--ct----agggcttgccgatc
agaaggtcggcagttcgaatccccgtgac-atggtgagctcccgttgctcggtccctact
cctcccaacctagcagttcgaaa-gcacatc--aaagtgcaa------gtagataaa---
---taggta----ccgctcc-ggc-ggg-aag-----gta-aacggcatttccgt-gcgc
-----------------tgctctgg-tt--------------cgccag-aagcggcttag
tcatgctggcca-cattacctggaa--gctgt----------------acgccggct--c
tcggctaataaagcgagatgagtgctgcaaccccagagttggtcatgactggac-ctaat
ggtcaggg--gtccctttacctttacctagcatcctagaatgctagcctctc----gtga
aatgggcatgcaaaaagaaaag---------
>dva12:68638-69087(+) .
gaaaaacagagggcagg--tacctcatggaggtgaccca---------ggtggcact---
--gtgggtt-----------------aaaccacagagc--ct----agggcttgccgatc
agaaggttggtggttcgaatccccgcgac-ggggtgagctcctgttgctcggtccctgct
cctgcccacctagcagttcgaaa-gcatgtc--aaagtgcaa------gtagataaa---
---taggta----ccactcc-ggc-ggg-aag-----gta-aacggcatttctgt-gcgc
-----------------tgctctgg-tt--------------cgccag-aagcggcttag
tcatgctggtca-catgacctggaa--gctgt----------------acgcaggct--c
tcagccaataaagcgagatcagcgccacaaccccagagtcggtcatgactggac-ctaat
ggtcaggg--gtccctttaccttttacatcatggagcgtgggccctcttagc----tcct
gcacagtgtaaaacaggc-------------
>dva24950:147144-147592(-) ......
tatgtatttacatgtat--atatccaggcttcggacgcg---------ggtggcgct---
--gtgggtt-----------------aaaccactgagc--ct----agggcttgccgatc
agaaggtcgacggttcgaatccccgcgac-ggggtgagctcccattgcttggttcctgct
cctaccaacctagcagttcaaaa-gcacgtc--agagtgcaa------gtagataaa---
---taggta----ttactgc-agt-ggg-aag-----gta-aacggcgtttccgt-gtgc
-----------------tgctctgg-tt--------------caccag-aagtggcttag
tcatgctggtca-catgacctggaa--gctgt----------------atgctggct--c
tcggccaataaagcgagatgagcgctgcaaccccagagtcagacacgactggac-ctaat
ggtcaggg--gtccctttacctttttatccaggcttaccaaccactatgcag----catt
gtgtgtgtgtgtgtgtgt-------------
>dva28:20363863-20364321(-) ......
gaatttcctatttctac--actaatattatagggacgcg---------ggtggcgct---
--gtggtct-----------------aaaccacagagc--ct----agggcttgtcgatc
gaaaggttggcggttcgaatccccgcgat-ggggtgagctcctgttgtttggtcccagct
cctgcctgcctagcagttcgaaa-gcacgtc--aaagtgcaa------gtagataaa---
---taggta----ccgctgc-agc-ggg-aag-----gta-aacagcgcttctgt-gcgc
-----------------tgctctag-tt--------------tgccag-aagcggcttag
tcatgctggcca-catgacccggaa--gctgt----------------acaccggctccc
tcggccaataaagtgagatgagcgccgcaactccagagtcgtctgcgactggac-ctaac
ggtcaggg--gtccctttacctttaccttttacactaatattaacggtgcgg----tagt
cctagccttgcttgccttgtgagga------
>dva170:588316-588768(+) ......
atatatactttcctact--atccttaacagagggatgcg---------ggtggcgct---
--gtgggtt-----------------aaaccacagagc--ct----agaacttgttgatc
agaaggtcggcggttcgaatccccgcaac-ggggtgagctcccgttgctcggtccctgct
cctgccaacctagcagttcaaaa-gcacgtc---aagtgcaa------gtagataaa---
---tgggta----ccactac-gat-ggg-aag-----gta-aacagcgtttccgt-gcgc
-----------------tgctctgg-tt--------------cgccag-aagcggcttag
tcatgctggcca-catgacccgaaa--gctgt----------------atgccggctccc
tcggccagtaaagtgagataagcgccgcaaccccagagtcgtccgcgactggac-ctaat
ggtcaggg--gtccctttacctttactatccttaacagtcccacacttccaa----ggta
tggtgcatatgcagcccctg-----------
>dva31090:69122-69571(+) ......
ctgaaatggaatgttct--actcatctgatagggatgcg---------ggtggcgct---
--gtgggtt-----------------aaaccacagagc--ct----agggcttgccaatc
agaaggtcggtggttcgaatccccgcaac-ggggtgagctcccgttgcttggtccctgct
cctgccaacctagcagttcgaaa-gcacgtc---aagtgcaa------gtagataaa---
---taggta----ccgctgc-agc-ggg-aag-----gta-aacggcgtttccgt-gtgc
-----------------tgctctgg-tt--------------cgccag-aagcaacttag
tcttgctggcca-catgacctggaa--gctgt----------------acgccagctccc
tcggccaataatgcgagatgagcgccgcaaccc--gagtcggtcacgactggac-ctaat
ggacaggg--gtccctttacctttattcatctgatacactaacgtagggtgc----ttcc
tgactggtatttattgtgg------------
>dva206:281019-281472(+) ......
ttatttatcagtttatt--attgattgattggggacgcg---------ggtggcgct---
--gtgggtt-----------------aaaccactgagc--ct----agggcttgcctatc
agaaggtcggcggttcgaatccctgcgac-ggggtgagctcccgttgctcagtccctgct
cctgcccacctagcagttcgaaa-gcatgtc-aaaagtgcaa------gtagataaa---
---taggta----ccgctgc-agc-ggg-aag-----gta-aatggcgtttccgt-gcgc
-----------------tgctctgg-tt--------------ctccag-aagcggcttag
tcctgctggcca-catgacccggaa--gctgt----------------acgccagctccc
tcggccagtaaagcgagatgagcgctgcaaccccagagtcggtcacgactggac-ctaat
ggtcagga--gtccctttacctttattgattgatcccatccatattctgact----tttc
tgtacgggatactccagt---------t---
>dva192:1051076-1051529(+) ......
taaaaaacaatagttct--cttccaaatgaagagatgcg---------ggtggtgct---
--gtggtct-----------------aaaccactaagc--ct----agggcttgccgctc
agaaggtcagtggttcgaatccccgtgac-ggggtgagctcctgctgtttggtccctgct
cctgccaacctagcagttcgaaa-gcacgac--aaagtgcaa------gtagatcaa---
---taggta----ccgctct-ggc-ggg-aag-----gta-aacggcgtttccgt-gcgc
-----------------tgctctgg-tt--------------cgccag-aagcggctcag
tcatgctggcca-catgacctggaa--gctgt----------------acgctggctccc
tcggccagtaacgcgagatgagcgccgcaaccccagagtcggtcacgactggac-ctaat
ggtcaggg--gtccctttacctttactaaaaccactcctggtcttctgatta----ctga
attggctggttgtcaccttt-----------
>dva1:1235946-1236400(+) ....
tttttaaaaagagacct--atcacagacattgggacgcg---------ggtggcgct---
--gtgggtt-----------------aaaccacagagc--ct----agggcttgccgatc
agaaggtcggcggttcgaatccccacgac-ggggtgagctcccgttgcttggtccctgct
cctgccaacctagcagttagaaa-gcacatc--aaagtgcaa------gtacatcaa---
---taggta----ccgctgc-agc-ggg-aag-----gta-aacagcgtttccgt-gtgc
-----------------tgctctgg-tt--------------caccag-aagcgactttg
tcatgctggcca-catgacctggaa--gctgt----------------acaccggttccc
tcggccaataatgcgagatgagcgccacaaccccagagtcggtcacaactggac-ctaat
ggtcaggg--gtccctttacctttatcacagacattgacacgttgttttgag----gtca
gagggggggaaaggagtgtta----------
>dva72:3147952-3148405(+) ......
tgaattcaagggagatt--aagtatcaggaggggacgag---------ggtggcgct---
--gtgggtt-----------------aaaccacagaac--ct----agggcttgccgatc
ggaaggtcggtggttcgaatccccgcgac-ggggtgagctcctgttgcttggtccctgct
cctgccaacctagcagttcgaaa-gcacgtc--aaagtgcaa------gtggataaa---
---taggta----ctgctgc-agc-gca-aag-----gta-aacggcatttccgt-gcac
-----------------tgctctgg-tt--------------cgccag-aagcggcttag
tcatgctggcca-catgacctggaa--gctgt----------------acgccagctccc
tcggccaataatgtgagatgagcgccgcaaccccagagttggtcacgactggac-cgact
gatccattttaatactttaccattaagtatcaggaagaacttcctgatggca----agag
ctgtttgaaagtggacac-------------
>dva25683:2272850-2273282(-) ......
aagaatgggaggaatct--attgttttagtagggatgcg---------gctggcact---
--gtgggtt-----------------aaaccacagagc--ct----agggcttgctgatc
agaaggtcagtggttcgaatccccgcgac-ggggtgagctcccattgcttggtccctgct
cctgccaacttagcagttcgaaa-gcacgtc--aaagtgcaa------gtagataaa---
---taggta----ccgcagc-agc-agg-aag-----gta-aacggcgtttccgt-gcgc
-----------------tgctctgg-tt--------------cgccag-aagcggcttag
tcatgctggcca-catgacctggaa--gctgt----------------acgccggcttcc
tcggccagtaaagcgagatgagcgccacaacccgagagtcagtcacgactggac-ctatt
gttttagt--atgacgttgagccatattatggatgacacagcagatattaaacag-----
-------------------------------
>dva2722:346-801(+) ......
agaatagagtggtacta--ttacttcccttagggatgcg---------ggtggcgct---
--gtggtct-----------------aaaccactgagc--ct----agggcttgccgatc
agaaggtcagcggttcgaatccccatgac-ggggtgagctcccgttgctcggtccctgct
cctgcccacctagcagtttgaaa-gcacatc--aaagtgcaa------gtagataaa---
---taggta----ccgctct-ggc-ggg-aag-----gta-aacagcgtttctgt-gcgc
-----------------tgctctgg-tt--------------tgccag-aagcggcttag
tcatgctggcca-catgacccggaa--gctgt----------------acgccggctccc
ttgaccaataaagcgagatgagcgccacaaccccagagtcatccgcaactggac-ctaat
ggtcaggg--gtccctattacttcccttgatctgaacactgtgcttctgttg----atgc
agcctggaattaactttgcatt---------
>dva12:3999913-4000363(+) ......
cttgatgagttcagtag--agtttactcctaaggacgcg---------ggtggcgct---
--gtggtct-----------------aaaccacagagc--ct----agggcttgccgatc
agaaggtcagcggttcgaatccccgtgac-ggggtgagctcctgttgctcggtcccagct
cctgccaacctagcagttcgaaa-gcatgtc--aaagtgcaa------gtagatcaa---
---taggta----ccgctcc-ggc-ggg-aag-----gta-aacggcatttctgt-gcgc
-----------------tgctctgg-tt--------------tgccag-aagcagcttag
tcatgctggcca-catgacccggaa--gctgt----------------atgccagctccc
ttccctagtaaaaagagatgagtgccacaaccccagagtcgttcgcaactgtac-ctaat
ggtcaggg--gtccatttaccttttaggcattcgattttagcatttgtctcg----ccta
caacagcagtgctacttc-------------
>dva25847:309793-310239(-) ......
tttaaaggcaaactacc--ctaaattcacaagggactcg---------ggtggcgca---
--gtggtct-----------------aaatcacagagc--ct----agggcttgctgatc
agatggtcggtggttcgaatccccgtgac-ggggtgagctcccatttttcggtcccagct
cctgcccacctagcagttcaaaa-gcacatc--agagtgcaa------gtagataaa---
---taggta----ccgctct-ggc-ggg-aag-----gta-aacagcgtttctgt-gcgc
-----------------tgctctgg-tt--------------tgccag-aagcggctttg
tcatgctggcca-catgacccggaa--gctgt----------------acgctggctccc
tcggacagtaaagcgagatgagcgccgcaaccccagagtcatccgcgaccggac-ctaat
ggtcaggg--gtccctttaaaggtaaaggtaaagggacccctgaccattagg----tcct
gtcgtgtccaact------------------
>dva79:1761938-1762394(+) ......
tgtatataacattgtat--ataatattgtcagggaccca---------ggtggtgct---
--gtgggtt-----------------aaagcacagagc--ct----agggcttgccgatc
agaaggtcaatggtttgaatccccgtgac-ggggtgagctctcggtgcttggtcccagct
cctgcccacctagcagttcgaaa-gcatgtc--aaagtgcaa------gtagataaa---
---taggaa----ccgctcc-gac-ggg-aag-----gta-aacggcgtttccgt-gcgc
-----------------tgctctgg-tt--------------cgccag-aagcggctttg
tcatgctggcca-catgacctggaa--gctgt----------------acaccggctccc
tcggctactaaaccgagatgagcg-cgcaaccccagagtcagacacgactggac-ctaat
ggtcaggg--gtccctttacctttacctttatataacattgtcaccttctcc----tgac
acaagacgctgtatgttgtgccag-------
>dva30498:45825-46275(-) ......
attatttacctaaaggt--atgtggtttttagggaccca---------ggtggcgct---
--gtgggtt-----------------aaaccacagagc--ct----agggcttgctgatc
acaaggtcagcggttcaaatccctgcgac-ggggtgagctcccgatgctcggtcccagct
cctgccaacctaacagttcgaaa-gcatgtc--aaagtgcaa------gtagataaa---
---taggta----ccgctcc-ggc-ggg-aag-----gta-aatggcgtttccgt-gcgc
-----------------tgctctgg-tt--------------caacag-aagtggctttg
tcatgctggcca-catgac---------ctgt----------------acgccggctccc
tcggccagtaacgcgagatgagcgccgcaaccccagagtcggacacgactggac-ctaat
ggtcaggg--gtccctttacctttacctttatgtggttttatgttttacatt----gctt
ctgaagaagtgctttcctgaaaaa-------
>dva25682:1354981-1355436(-) ......
atttaccaagcaataac--ttagaatcattagggaccca---------ggtggcact---
--gtgggtt-----------------aaaccacagagc--ct----agggcttgctgatc
agaaggtcggcggttcgaatccctgcgac-ggggtgagctcctgttgctcggttccagct
cctgccaacttagcagttcaaaa-gcacgtc--aaagtgcaa------gtaaataaa---
---taggta----ccgctcc-ggc-ggg-aag-----gta-aacggcatttccgt-gcgc
-----------------tgctctgg-tt--------------cgacag-aagcggcttag
tcatgctgacca-catgacctggaa--gctgt----------------atgctggctccc
tcggccaataatgcgagatgaccgccgcaaccc--gagtcgtccacgactggac-ctaat
ggtcaggg--gtccctttaccctttaccttagaatcatacaatcgtagagtt----ggaa
ggggcaacacaggaatctcaacta-------
>dva1:325087-325539(+) ....
ttttaattatgtatttc--tatattgctgtagggacgcg---------ggtggcact---
--gtgggtt-----------------aaaccacagagc--ct----agggcttgccgatc
caaaggtcagcagtttgaatccctgcgat-ggggtgagctccaattgcttggtccctgct
cctgccaacctagcagtttgaaa-gcacgtc--aaagtgcaa------gtagataaa---
---taggaa----ccactcc-ggc-ggg-agg-----g-a-aatggcatttccgt-gtgc
-----------------tgctctgg-tt--------------cgccag-aagtggcttag
tcatgctggcca-catgacctggaa--gctgt----------------acgccggctccc
tcggccaataatgcgagatgagcgccgcaaccccagagtcggacacgactggac-ctaat
ggtcaggg--gtcccttttacctatattgctgtaagcctctgaagggcctgg----gtaa
taatatatatataaatgttc-----------
>dva10:4718120-4718575(+) .
tcccattagcctagcgg--taaaggtgagacgggaccca---------ggtggcgct---
--gtgggtt-----------------aaaccacagagc--ct----agggcttgccgatc
agaaggtcggtggttcgaatccctgcgac-ggggtgagctcctgttgctcggtccctgct
cctgccaacctagcagttcgaaa-gcatgccaaaaagtgcaa------gtagataaa---
---taggaa----ccgctcc-ggt-ggg-aag-----gta-aacggcgtttccgt-gtgt
-----------------tgctctgg-tt--------------cgccag-aagcggctttg
tcatgctggcca-catgacctggaa--gctgt----------------acgccggct--c
tcggccaataaagcgagatgagcgccgcaacccc--agtcagacacaactggac-ctaat
ggtcaggg--gttcctttacctttacctttaaagggaactgaatgaacacag----aaga
ccaggctaaaatcttagttcagat-------
>dva563:173272-173702(-) ......
---gggtggagccacag-gggcggccagcaaaggggggg---------ggtcacgtc---
--a-gtgac-----------------aagccacagagc--ct----agggcttgctgatc
agaaggtcggcggttcgaatccctgcgac-ggggtgagctcccgttgctctgtccctgct
cctgccaacctagcagttcaaaa-gcacgtc--aaagtgcaa------gtagataaa---
---taggta----ccactcc-ggt-ggg-aag-----gta-aacggcgtttccgt-gtgc
-----------------tgctctgg-tt--------------cgccag-aagcagcttag
tcatgctggcca-catgacctggaa--gctgt----------------atgccggct--c
tcggccaataaagcgagatgagcgccgcaaccccagagtcggacacgactggac-ctaat
cgtcaggg--gtcccttttaccttttactggccttagttctatggtctcctt----taga
gcagacttcctgatctgaagtca--------
>dva25120:50120-50571(+) ......
attattattattatttg--taccctacccatctgacgtg---------ggtggcgct---
--gtgggtt-----------------aaaccacagagc--ct----agggcttgccgatc
agaaggtaggtggttcgaatccccgtaac-aaggtgagctcccgttgctcggtcccagct
cctgccaacctagcagttcgaaa-gcatgtc--aaagtgcaa------gtagataaa---
---taggta----ccgctct-ggt-ggg-aag-----gta-aatggcgtttccgt-gtgc
-----------------agctctgg-tt--------------cgccag-aagcggcttag
tcatgctggcca-catgacctggaa--gctgt----------------acgccggctccc
tcggccagtaaagcgagatgagca-tgcaaacccagagttgtccgcaactggac-ctaac
agtcaggg--gtccctttacctttacccatctgactgggtcgccccagccac----tctg
ggtggctaccagcacacacag----------
>dva1:368633-369097(+) ....
ctgttttaaaaggaagt--acctaattgactgggacgcg---------ggtggcgct---
--gtgggtt-----------------aaaccactgagc--ct----agggcttgccgatc
agaaggtcggcggttcgaatccctgtgac-ggggtgagctcccgttgcttggtccctgct
cctgccaacctagcagttttaaa-gcac-----aaagtgcaa------gtagataaa---
---taggta----ctgctcc-agc-ggg-aag-----gta-aacggcatttctgt-gcac
-----------------tcctctgg-tt--------------cgccag-aagcggcttag
tcatgctggcca-catgaccaggaa--gctgtct------gcggacaaacaccggctccc
ttggccagtaaagcgagatgagcgccgcaaccccagagtcatctgtgactggac-ttaac
tgtcaggg--gtccctttacctttacctttaattgaatattattacccattt----tatt
gccttcctttgcaaatcaattctc-------
>dva1:414662-415130(+) ....
tgcaagtgctaaccatt--aggggatcgccagggacgcg---------ggtggcact---
--gtgttct-----------------aaaccacagagc--ct----agggcttgccgatc
agaaggtcagcggttctaatccctgcgac-ggggtgagctcccgttgttcggtccctgct
cctgccaacctagcagtttgaaa-gcatgtc---aagtgcaa------gtagataaa---
---taggta----ccactcc-ggc-ggg-aag-----gta-aacggcgtttctgt-gcac
-----------------tgctctgg-tt--------------cgccaa-aagcggctaaa
tcatgctggcca-catgacccggaa--gctgtct------gcggacaaacactggctccc
tcggtctatagagcgagatgagtgccgcaaccccagagtcgtccacgactggac-ctaat
ggtcaggg--gtacctttacctttgagcttctgtatacatcattatgcaagg----caca
atgacccattgatcctccccacttct-----
>dva1:1204918-1205376(-) ....
tattttaaggggtgggt--agtaagatggacaccgcacg---------ggtggcact---
--gtggtct-----------------aaaccacagagc--ct----agggcttgccgatc
agaaggtcggcggttcaaatccctgcgat-ggggtgagctcccgttgctcggtccctgct
cctgccaacctagcagttcgaaa-gcatatc--aaagtgcaa------gtagataaa---
---taggta----ccgctca-ggc-gga-aag-----gta-aacacagtttccgt-gtgc
-----------------tgctctgg-tt--------------cgccag-aagcggcttag
tcatgctgacca-catgacccagaa--gctgttt------gcggacaaacgccgactccc
tcggccagtaaagcgagatgagcgccgcaaccccagagtcgtctgcgactggac-ctaat
ggtcaggg--gtctctttacctttagtaacatggacgtctcacctacagtgc----atat
cttatgttcctctataat---------a---
>dva1:19893301-19893735(-) ......
agtattttaatgtatct--atgtagggttccgggaccca---------ggtggcgct---
--gtgggtt-----------------aaaccacagagc--cc----gtggcttgctgatc
agaaggttggcggttcgaatccctgcgac-agggtgagctcccgttgcttggtccctgct
cctgcccacctagcagtttgaaa-gcacgtc--aaagtgcaa------gtagataaa---
---taggaa----caactct-ggt-ggg-aag-----gta-aatggcgtttccat-gcgc
-----------------tgttctgg-tt--------------cgc---------------
-catgctggcca-catgacctggaa--gctgt----------------atgctggctccc
tcagccaataaagtgagatgagcgccgcaacccc--agtcggacacgactggac-ctaat
ggtcaggg--gtccatttacctttttatgtagggttcattttctttaagtct----gttt
gtttgttagtcgctttgg-------------
>dva12:6977513-6977956(-) .
taatttgccgctctaag--ctgagcgagaaagggaccca---------ggtggcgct---
--gtgggtt-----------------aaaccacagagc--ct----agggcttgccgatc
agaaggtcggtggttcgaatccctgcgac-ggggtgagctcccgttgcttggtccctgct
cctgccaacctagcagtttgaaa-gcatgtt--aaagtgcaa------gtagataaa---
---taggaa----ccgctcc-ggc-ggg-aag-----gta-aatggcgtttccgt-gtgc
-----------------tgctctgg-tt--------------cgccag-a----------
--atgctggcca-catgacctggaa--gctgt----------------atgccggctgcc
ttggccaataaagcgagatgagcg--gcaaccccagagtcggtcacaactgaac-ctaat
ggtcaggg--gtccctttaactttacctttaagctaagtgagtatgccatgt----tttg
tgctgatgctcatcaaaacaagct-------
>dva96:2325786-2326255(-) ......
ccatttagcctggtata--gctcatttggtagggacgcg---------agtggcact---
--gtggtct-----------------aaaccactgagcctct----tgggcttgccgatc
agaaggtcagcggtttgaattcacgcgat-ggggtgagctcccgttgctcggtcccagct
cctgccaacctagcagtttgaaa-gcaccccaaaaagtgcaa------gtagatgaa---
---taggta----ccgctcc-ggc-ggg-aag-----gta-aacggcgtttccat-gcac
-----------------cgctctgg-tt--------------cgccag-aagcggcttag
tcatgctggcca-catgacatggaaaaactgtct------gcggacaaatgccaactccc
tcagcctgtaaagcgagatgagtgccacaaccccagagtcgtctgcgactggac-ttaac
tgtcaggg--gtcctgctttatctgttgatggacggccgccctgactcggtc----ccag
acacactgaccaggtgtttg-----------
>dva25024:55020-55502(-) ......
tgtcagagataaataat--tgtataatggtaacaacgca---------ggtggtgtt---
--gtggtct-----------------aaaccactgagcctct----tgggcttgccgatc
agaaggttggcagttcaaatccccacaac-ggggtgaacgcccattgctctgtcccagct
cttgccaacctagcagttcaaagcacaccaa--aaagtgcaa------gtagataaa---
---taggta----ccgctcc-agc-ggg-aag-----gta-aacggtgtttccgt-gcgc
-----------------tgctctgg-tttcggtgttccattgcgccag-aagcggcctag
tcatgctggcca-caagacctggaaaaactgtct------gcggacaaacgcccgctccc
tcggccaataaagcgagatgagcgccacaaccccagagtcgtctgcaactcgac-ttaac
tgtcaggg--gtcc-tttacctttaccattaacgatgatgatgatgatgata----aaaa
caacaacaatgttttagtttatag-------
>dva362:11886623-11887036(-) ......
tcatttatgaaccacct--aacatttccaaagggacgcg---------ggtggcgct---
--gtgggtt-----------------aaaccacagagc--ct----agggcttgccgatc
agaaggtcagcggttcaaatccccgtgat-ggggtgagctcccgttgctcggtcccagct
cctgccaacttagcagttcgaaa-gcacaac--aaagtgcaa------gtagataaa---
---taggta----ccgctct-ggt-ggg-aag-----gta-aacggtgtttctgt-gcgc
-----------------tgctctgg-tt--------------cgccag------------
-----------------------------------------------------agctccc
tcggctagtacagtgagatgagcgccgcaaccccagagtcgttcgcgactggac-ctaat
ggtcaggg--gtccctttacctttaacattttccaggaactgtaaaagtatt----aaaa
gagaacacaattcctgtctggaagc------
>dva25801:12372493-12372880(-) ......
ttcaatgcagaaagtac--aggtggtgataagggacgcgg--------------------
--gtgggtt-----------------aaaccacagagc--ct----agggcttgccgatc
agaaggtcggcggttcaaatccccatgac-ggggtgagctcccgttgtccaggcccagct
cctgcccacctagcagttcaaaa-gcatgtc--aaagtgcaa------gtagataaa---
---taggta----ccgctcc-ggc-ggg-aag-----gta-aacggcgtttccgt-gcac
-----------------tgctctgg-tt--------------ctccag-aagtggcttag
tt----------------------------------------------------------
----------aagcgagatgaacgctgcaaccccagagtcgtccatgactggac-ttaat
ggtcaggg--gtccctttacctttacaggtggtgatagttatgttattaaca----gctt
ccagtgaaaaagaaattgtt-----------
>dva511:14890-15351(-) ......
------aaaactgcagg--tatcataaaggttggacgtg---------ggtggcgct---
--gtggttt-----------------aaaccactgtgccgct----tggacttgccgatt
ggaaggtcggcggtttgaggccccacgac-ggggtgagctcccgttgttcggtcccagct
cctgcctacctagcagttcgaaa-gcacgc-----agtgcaa------gtagataaa---
---taggta----ccactct-ggt-ggg-aag-----gta-aatggcgtttccgt-gcgc
-----------------tgctctggctt--------------tgccag-aagcggcttag
tcatgctcgcca-catgacccggaaaaactgtct------gcgga-ggcgaacaaatgcc
ttggcctgtaaagcgagatgagcgccgcaacccctgagtcgtttgcgactggac-ttaac
tgtcaggg--gtccttttacctttttatcataaatgttatcaccatagctat----gttt
gccacattatgcattgtt-------------
>dva631:295351-295830(+) ......
ccctgtcctttaaacct--gtgctaagtgcagggacatg---------ggtggcgct---
--gtggttt-----------------aaaccactgcaccgct----tggacttgccaatc
agaaggtcagaggttcgaatccccatgac-ggggtgagctcccgttgctcggtccctgct
cctgccaacctagcagttcgaaa-gcatgtc--aaagtgcaa------gtagataaa---
---taggta----tcgctcc-ggt-ggg-aag-----gta-aacaccgtttctgt-gcac
-----------------tgctctggctt--------------caccag-aagtggcttag
tcatgctggcca-catgacctggaaaaactgtctgcggaagcggacaaacgccggctccc
tcggcctgtaaagtgagatgtgcgccgcaaccccagagtctttcacgactggac-ttaac
tgtcaggg--gtacctttacctttaccttctaagtgctagaccaggcatccc----caaa
ctcagccctccagatgttttgggac------
>dva466:185148-185554(-) ......
------------------------------------------------gggag-------
--gaaggtt-----------------aaaaaaagaaac--cc--gctctgcattattatc
ttttggtcagcggttcgaatccccgcgac-agggtgagctcccgttgctctgtcccagct
cctgccaacctagcagttcgaaa-gcatgc-----agtgcaa------gtagataaa---
---caggta----ccactct-ggt-ggg-aag-----gta-aacagcgtttccat-gcgc
-----------------tgctctggttt--------------cgccag-aagcggcttag
tcatgctggcca-catgacccggaaaaactgc----------ggacaaacgccggctccc
tcggcctgtaaagcaagatgagcgccccaaccccagagttgttcacgactggac-ttaat
tgtcaggg--ttccctttccctttaccttagacaaagtaccttttttcataa----ccag
ggttcagttgcagtttgttcctg--------
>dva24816:96395-96847(+) ......
------tgctgtgtaca--aattggtgactcctaaatca---------ggtggcgct---
--gtgggtc-----------------aaaccaca--------------ggcttgctgatc
agaaggtcagcggttcgaatccctgcgac-agggtgagctcccgttgttcggtgccagct
cctgcccacctagcagttcgaaa-gctcgtt--aaagtgcaa------gttgataaa---
---taggga----ccgctgc-agc-ggg-aag-----gta-aacggcgtttccgt-gcac
-----------------tgctctgg-tt--------------cgccag-aagcggctttg
tcatgatggcca-catgacccggag--gctgtct------tcggacaaacgccggctccc
tcggcctatagagcgagatgagca-cgcaaccccagagtcggacacgactggac-ctgat
ggtcaggg--gtccctttacctttacctttaaatcatgccctggctctagtg----actg
atgttcatagaatatttacacagt-------
>dva583:14339-14796(+) ......
gggtgaagagaggcttt--tgagggggaccagggacgcg---------ggtggcact---
--gtggtct-----------------aaaccactgagccact----tgggcttgccgatc
agaaggtcagcggttcaaatccccgcgac-ggggtgagctccaattgctcagtcccagct
cctgtcaacctagcagttcgaaa-gcactccccaaagtgcaa------gtaaataaa---
---taggta----ccgctct-ggt-ggg-aag-----gta-agcggtgtttccgt-gcgc
-----------------tgctctgg-ttttggtgttctgttgcgccag-aagcggcttag
tcatgctggcca-catgacccggaa---------------------aaacaccggctccc
tcagcc--------------agtgctgcaaccccagagttgtctgcgactggac-ttaac
tgtcaggg--gtcc-tttacctttacctttagggcttgaacaggaaaaagat----ggga
tcgcttgccctgtgcttccagact-------
>dva226:38062-38525(+) ......
gctgcttctccttccct--ctccccacaatttggcactc---------taaggtgct---
--gtggtct-----------------aaaccactgagcatct----tgggcttgccgatc
agaaggttggcggttcgaatccccatgac-ggggtgagctcccgttgctcagtcccagct
cctgccaacctagcagtccgaaa-gcacaccaaaaagtgcaa------gtagataaa---
---taggta----ccgctct-ggt-ggg-aag-----gta-aacggtgtttctgt-gcgt
tccg----ttgcgctagtgttccgt-tg--------------cgccag-aagcggcttag
tcatgctgccca-catgacccggaaaaactgtct------acggacaaacgccggctccc
tcggcctgtaaagcgagatgagtgccacaaccccagagtcgt-------------ctgac
tgtcaggg--gtcc-tttacctttacctttttaaggaatatatatcaaattt---gccag
atagagttcccagactggtggcga-------
>dva413:4080668-4081116(-) ......
tatttcattggaggttt--ttaagcagaggttggggcgc---------ggtggcgct---
--gtggtct-----------------aaaccacagagc--ct----agggcttgccgatc
agaaggttggcggttcgaatccccgcaat-ggagtgagctcccgttgctcggtccctgct
cctgcccacctagcagttcgaaa-gcaagtc--aacattcaa------gtagataaa---
---taggta----ccgctccaggc-tgg-aag-----gta-aacggcatttccgt-gcgc
-----------------tgctctgg-tt--------------tgccag-aagcggtttag
t------------catgacctggaa--gctat----------------atgctggctccc
tcggccaataaagcgagatgagcgccacaaccccagagtcatccgcaactggac-ctaac
ggtcaggggtgtccctttacctttacctttaaaggttggatacgatagccat----ctgt
catagagcttttagttgagattcc-------
>dva25640:1497884-1498282(-) ......
gcatgggaccttaaaga--agtgtctccaaagccacgcg---------ggtggcgct---
--gtgggtt-----------------aaaccactgagc--ct----agggcttgccgatc
agaaggtcggcggttcgaatccccacgac-ggggtaagctcccgttgctcggtcccagct
cctgcccacctagcagttcaaaa-gcacatc--aaagtgcaa------ggagataaa---
---ta--------------------ggg-aag-----gta-aacagcgtttccgt-gcgc
t----------------tgctctgg-tt--------------cgccagaaagcggcttag
tcatgctggcca-catgacccggaa--gctgt----------------acgccggctccc
tcggccaataaagcaatgtgagcgccgcaaccccagagtcgtcttt---------tcaac
----------catcttttaaaattatttcaaagtgtatcatggcgggtctta--------
-------------------------------
>dva25681:576630-577037(+) ......
ccaaatcagtaccttga--acttagcctagcagctaatt---------ggcagtgct---
--gtgggtt-----------------aagccacagagc--ct----agggcatgatgatc
agaaggtcggcagttcgaatccccgcaac-agggtgagctcccattgctcggtccttgct
cctgccaacctagcagttcgaaa-gcacgtc--aaagtgcaa------gtagataaa---
---taggta----ccactcc----------------------------------------
-----------------------gg-tt--------------cgccag-aagcggcttag
tcatgctggcta-catgacccggaa--gctgt----------------acgccgcctccc
tcggccagtaaagcgagatgagcgccacaaccccagagtcgtctgcgactggac-ctaat
ggtcaggg--gtacctttacaattcttccaacagcggctgacctaacacttt----gttg
cttgacatgaagggaaat-------------
>dva147:866525-866950(-) ......
tttaattgttggtattc--tctgcttttttgg----------------gggggtgct---
--atggtgt-----------------aaaccactgagc--ct----agggcttgccgatc
-------------------------------gggtgagctcccattgctcagtcccagct
cctgcccacctagcagttcgaaa-gcacgtc--agagtgcaa------gtagataaa---
---taggta----ccactcc-agc-ggg-aag-----gta-aaccgtgtttccgt-gcgc
-----------------ttctctggttt--------------cgccag-aagcggcttag
tcatgctggcaa-catgacctggaagaactgtct------gtggacaaacgtcggctccc
tcggccagtaaaacgagatgagcaccgcaaccccagagttgtttgcgactggac-ttaac
tgtcaggg--gtcctttacctttttattctctgttttaaaccacgctgaact----cttt
tcggctgtgaacacaca--------------
>dva532:2315530-2315949(-) ......
------ctctgcagaat--ttagaattgcagcaggctgt---------tcttttcct---
--gaataat-----------------catccactaagc--ct----agggcttgccgatc
ggaaggtc----------------------ggggtgagctaccgttgttcggtcccagct
cctgcccacctagcagtttgaaa-gcttgtc--aaagtgcaa------gtagataaa---
---taggta----ccgctcc-ggc-ggg-aag-----gta-aacagtgtttccat-gcgc
-----------------tgctctgg-tt--------------catcag-aagcggcttag
tcatgctggcca-catgacccggaaaaaccgtct------gcggacaaacggcggctcct
tcggccagtaaagcgagatgagcgccgcaaccccagagtcgcctgcaactggac-ctaac
agtcaggg--gtacctttacctttttaagagtcagtagaataatagcaacac----atga
aaccctcctccaatcctg-------------
>dva322:1013198-1013630(-) ......
acacatgcttgttgtgc--attattgtgcttttatgtga---------tcctcagat---
--gaagttt-----------------aaaccactgcgccact----tggaattgccgatc
ggaaggtcaggggttcgaatccccgcaat-ggggtgagctcccgttgtttggtcccagct
cctgccaacctagcagttcgaaa-gcacgc-----agtgcaa------gtagataaa---
---taggta----ccgctgt-ggc-aag-aag-----gta-aacagagtttccgt-gcgc
-----------------tgctctgg-tt--------------cgccag-aagcagcttag
tcatgctggcca-catga----------ctgt----------------atgccggctccc
tcggccagtaacgcgagatgagcactgcaaccccagagtcggacacgactggac-ctaat
ggtcaggg--gtccctttacctttacttcacagggtggttgtgaggattaaa----tgag
aggaggcagaaccatgtataca---------
>dva15:6021178-6021566(-) ......
------------------------------------------------------------
------ctt---------------aaaatgtcttaaac--gg----cgagcttccacgcc
acttctataatctacacagtccctgcgac-ggggtgagctcccgttgctcggtcccagct
cctgcccacctagcagttcgaaa-gcacgtc--aaagtgcaa------gtagataaa---
---taggtaaggtaccttct-ggc-ggg-aag-----gta-aacagcgttttcgt-gcgc
-----------------tgctctgg-tt--------------cgccag-aagtggctttg
tcatgctggcca-catgacctggaa--gctgt----------------aagccggctccc
tcggccaataaagcgatatgagcgccgcaaccccagagtcggacatgactggac-caaat
ggtcagtg--gtccctttacctttactggatacccgttactcttccaattta----tgtg
agcatctgggattctctgtg-----------
>dva25627:218509-218922(-) ......
agatttagggttcatta--tgaccttgctataggaagca---------ggtggcgct---
--gtgg--------------------------------------------------gatc
agaaggtcggcggttcgaatccccgcgac-tgagcgagctcgcgttgctcggtccctgct
cctgcccacctggcagttcgaaa-gtacgtc---aagtgcaa------gtagataaa---
---taggta----cagctcc-agcaggg-aag-----gta-aacggcgtttctgt-gcac
-----------------tgctctgg-tt--------------tgccag-aagcggtttag
tcatgctggcca-catgacccagaa--gctgt----------------acgctggctccc
ttggcc-----agcgagataagcgccgcaacacgagagtcgtccgcaactggac-ctaat
ggtcaggg--gtccctttgctatgccttaggaccttgctatgtcgccgtgggtcatctgt
ttttgggacaggggccca-------------
>dva173:1064758-1065183(-) ......
-------------------ggcttatgtcttacaagagg---------ggtggcaca---
----------------------------------------ca--ggtgagattgctggac
ataaggtcagcagtttgcatctgtgtgac-gggataggctactgttgctctgtcccagct
cctgccagcctagcagtttgaaa-gcacagc----agtgcaa------gtagataaa---
---taggaa----tcgctgc-ggt-ggg-aag-----gta-aacggtgtttctgtcatgg
-----------------tgttccgt-tg--------------caccag-aagcggtttag
tcatgctgacca-catgacccggaa-agctgtct------gtggacaaatgccggcttct
tcagcc--tgaaatgagatgagcactgc-accccatagtcgcctttgactggac-ttaac
tgtccagg--ggtcctttaccttttaccttacagtaggatttagtttgtttt----ttaa
caaattgtaatctaccaccacttg-------
>dva144:6917119-6917590(+) ......
---------tgctacttcaattattgtaaatgagacctattcctccataaggtacat---
--gtggtct-----------------aaaccactgagcctct----tgggcttgccaatc
agaaggtcagtgatttgaatccttgcgatgggggtgagctcccattgctctgtccctgct
cctgccaacctagcagtttgaaa-gcacatc----agtgcaa------gtggataaa---
---ttggta----ccactgc-agt-gggaaag-----gta-aacggcatttccat-gcgc
tctggtttctgtcatggtgtcccat-tg--------------tgccag-aagtggtttag
tcatgctggcca-catgacctggaa-atctgtct------gtggacaaatgctgggtccc
tcagcctg-aaagcgagatgagcgccgcaacgccatagtcacttttgactggac-ttaac
cttccagg--ggtcctttacctttacctattcatccatgaatttgtcttaat----ccct
ttaaagccacctgagtcccatttca------
>dva537:183627-184109(+) ......
-tgtggttgtataaatt--gatcttggtaaagagacgcg---------ggtggcgct---
--gtggtct-----------------aaaccactgagcctcttgggtgggcttgccaatc
ggaaggtcggaggttcgaatccccgcgac-agggtgagctccttttgctctgtcccagct
cctgccaacctagcagtttgaaa-gtacgcc----agtgcaa------gtagataaa---
---taggca----ccactct-ggt-ggg-aag-----gta-aatggcatttctgt-gcgc
tctggtttccgccacggtgtcccgt-tg--------------tgccag-aagcggtttag
tcctgctgccta-catgacccggaa-agctgtct------gtggacaaacgctggctccc
tcagcctg-aaagcgagatgagcaccacaaccccattgtcgcctttgactggac-ttaac
cgtccagg--ggtcctttacctttttttattttattttgcggctgtatataa----attt
gataaatatattatttag-------------
>dva1:13341956-13342434(+) ......
------tccaaaagtgt--accatgaagatagggacaca---------ggtggcgtt---
--gtggtct-----------------aaaccactgagcctct----tgggcttgctgatc
ggaaggtcggcggttcgaatccccgcaat-ggaatgagctcccgttgctctgtcccagct
cctgccaacctagcagttcgaaa-gcacacc----agtgcaa------gtagataaa---
---taggta----ccgctgt-ggc-agg-aag-----gta-aatggtgtttccat-gcac
tctgttttctgtcacagtgttccgt-tg--------------cgtcag-aagcggtttag
tcatgctggcca-cataacccagaa-agctgtct------gtggacaaacactgggtccc
tccacctg-aaagcaagataagcgctgcaaccccatagtcgcttttgactggac-ttaac
cgtccagg--ggtcctttaccttttttaccatgaagatatacttga----------catg
ctcaggtgaactgtgccgtcccag-------
>dva398:77667-78154(+) ......
gagtagccacactagta--agggtggaccaagggatgcg---------ggtggcgct---
--gtggtct-----------------aaaccactgagcctct----tgggcttgccaatc
agaaggtcggcagttcgaatccccatgac-agggtgagctcccgttgctctgtcccaggt
cctgctaacctagcagttcgaaa-gcacacc----agtgcaa------gtagataaa---
---taggta----ctggtgt-gat-ggg-aag-----gta-actggtgtttccgt-gcgc
tcaggtttctgtcacggtgtaccgt-tg--------------tgccag-aagcggtttag
tcctgctggcca-catgacccggaa-agctgtct------gtggacaaacgccggctccc
tcagcctg-aaagcgagatgagtgtcacaaccccatagtcgcctttgactggac-ttaac
cgtccagg--ggtcctttacctttttagctttttaagggtggaccgcc--------cata
cacatctgaatgtcattgtgagaacagaatg
>dva144:1248390-1248869(+) ......
----tactatgttactgttctcatcctcccagggacgtg---------ggtggcgct---
--gtggtct-----------------aaaccactgagcctct----tgggcttgccgact
ggaaggtcggcggttcgaatccccgcaac-ggagtgagctcccgttgctctgtcccagct
tctgccaacctaacagtacgaaa-gcacacc----agtgcaa------gtagataaa---
---taggta----ccactgc-ggc-ggg-aag-----ctgcggcggcatttccgt-gcac
tcaggtttccgtcacggtgttccat-cg--------------cgccag-aagtggtttag
tcaggctggcca-tatgacccagaa-agctgtct------gtggacaaatgccagctccc
tcggcctg-aaagcgagatgagtgccgcaaccccatagtcgcctttgactggat-ttaac
cgtccagg--ggtcctttacctttttaccatacatcttcccaggactgggcc----cctt
aatggtgacaggataaca-------------
>dva46:7983001-7983482(+) ......
----ttccactctgcagacttccctgcagtagtgacaca---------gttggcgct---
--gtggtct-----------------aaacca--gagcctct----taggcttgctgatc
ggaaggtcggtggttcgaatccccatgac-ggggtgagctcccgttgctctgtccctgct
cctgccaacctagcagttcgaaa-gcctgcc----agtgcaa------gtagttaaa---
---caggta----ccgctgc-ggc-ggg-aag-----gta-aacggcgtttccat-gcac
tctgatttccgtcatgatgttctgt-tg--------------caccag-aagcggtttag
tcatgctggcca-catgacccggaa-agctgtct------gtggacaaacgccggctccc
tcggcctg-aaagtgagatgagcgccgcaaccccgtagtggcctttgactggac-ttaac
catccagg--ggtcctttacctttaccttccctgcagtctacccctacaatc----attc
ccctgcagtagggtctgctgagc--------
>dva70:2470783-2471232(-) ......
gtagtgtcatagtgctt--taaatgtatggtgggatgca---------ggtggcgct---
--gtggtct-----------------aaaccactaagcctct----tgggcttaccgatc
agaaggtcagcggttcgaatccctgccac-ggggtgagctccc-ttgctctgttccagct
tctgccaacctagcagttcgaaa-gcacacc----agtgcaa------gtagataaa---
---taggta----gcgctgt-ggc-agg-aaa-----gta-aatggcgtttccat-gcgc
tctggcttccgtcacggtggtccat-tg--------------caccag-aagcggtttgg
tcatgctggcca-catgacccggaa-agctgtct------gtggacaaatgccagctccc
tcgtcctg-aaagcgagatgagcgctgcaatcccatggtcgcctttgactggat-ttgac
cgcccttg--ttgttgttgttcagtcgttcagtcgtgtcctactct--------------
-------------------------------
>dva212:328424-328842(+) ......
cccatcaaacccagcag--gatttacttctaagtaggca---------gggggcgct---
--gtggtct-----------------aaaccacagagc--ct----agggcttgccgatc
agaaggttgatggttcgaatccccgcgac-agggtgag----------------------
---------ctagcagtttgaaa-gcacgtc--aaagtgcaa------gtagataaa---
---taggta----ccgctgc-agt-ggg-aaggtaccgta-aacggtatttctgt-gtgc
-----------------tgctctgg-tt--------------cgccag-aagtggcttag
tcatgctggcca-catgacccggaa--gctgt----------------accccggctccc
tcagccagtaaagcgagatgagcgccgcaacccc--agttgtccgcgactggac-ctaac
agtcaggg--ctacctttacctttaagggggaaaccatagcttccaggattc----ttgt
ggggggggggggagtcatg------------
>dva25583:378851-379269(+) ......
gcttgaaaacctagaaa-------------------------------aatgctgccagt
cagtgacaa---------------taccaaactagagc--ct----agggcttgctgatc
agaaggt---cggtttgaatccccgcgacgggggttagctcccgttcttcggtccctgct
cctggcaacctagcagttcgaaa-gtacatc--aaagtgcaagtaccggtagataaa---
---taggta----ccgctcc-agc-ggg-aag-----gta-aacggcgtttccgt-gcac
-----------------tactctgg-tt--------------cgccag-aagcggcttag
tcatgctggcca-catgacccggaa--gctgt---------------------------c
tgggcctatagagcgagatgagcg-cgcagccccagagtcatccacgactggac-ctaac
agtcaggg--gtacctttacctgtacctttaaaggtggcaggggcctgtgct----gttc
tattttagtattttaaccacactc-------
>dva15:4684415-4684842(+) ......
------cccatgaatgt--gggtgacccattacattgta---------agtagcatt-gt
aagtggtct-----------------aaaacactgagcctct----tgggcttgccgacc
ggaaggttggaggttcgaatctgtgcaac-agggtgagcgcccgttgctctgacccagct
tctgccaacctagcagttcgaaa-gcacacc----actgcaa------gtagataaa---
---taggta----ccgctgt-ggc-ttg-aag-----gta-aacaacgtttccatcacgg
-----------------tgtcccgt-tg--------------cgccag-tagc-----ag
tcatggtgctca-catgacctggaa----------------------------agctccc
ctggcctgaaaagtgagatgagtgccgc-acctcatagttgcctttgactggactttaac
tgttcagg--ggtcctttacctttacctttttttacctaagtagtcagtgga----ttgc
ttctgaagactgacttttgcaaatg------
